# Supplementary material for: Antipsychotic Medications in Parkinson’s Disease Psychosis; A Systematic Review of Double-Blind, Randomised, Placebo-Controlled Trials
Source: Healthcare (Basel). 2026 Mar 9;14(5):698. doi: 10.3390/healthcare14050698 (PMC12984574; doi:10.3390/healthcare14050698)
Supplement: Supplementary file 1 [file healthcare-14-00698-s001.zip]

Archive with 1 entries (1 files):
- healthcare-4058214-supplementary.pdf
